# Supplementary material for: Probing the Intracellular Bio-Nano Interface in Different Cell Lines with Gold Nanostars
Source: Nanomaterials (Basel). 2021 Apr 30;11(5):1183. doi: 10.3390/nano11051183 (PMC8145934; doi:10.3390/nano11051183)
Supplement: Supplementary file 1 [file nanomaterials-11-01183-s001.zip]

Archive with 1 entries (1 files):
- nanomaterials-1196446-supplementary.pdf
